# Supplementary material for: AI-Based Quantification of Botulinum Neurotoxin-Induced Facial Changes: Wrinkle Reduction, Region-Specific Effects, and Functional Correlates of Facial Muscle Activity
Source: Toxins (Basel). 2026 Apr 15;18(4):188. doi: 10.3390/toxins18040188 (PMC13119919; doi:10.3390/toxins18040188)
Supplement: Supplementary file 1 [file toxins-18-00188-s001.zip]

Archive with 1 entries (1 files):
- toxins-4237730-supplementary.pdf
